# Supplementary material for: Thermal Response-Based Evaluation of Non-Ablative Fractional Er:Glass Laser Therapy for Scar Management: A Retrospective Observational Study with Forward-Looking Infrared (FLIR) Monitoring
Source: J Clin Med. 2025 Dec 17;14(24):8910. doi: 10.3390/jcm14248910 (PMC12734238; doi:10.3390/jcm14248910)
Supplement: Supplementary file 1 [file jcm-14-08910-s001.zip]

Archive with 1 entries (1 files):
- jcm-4004798-supplementary.docx
